# Supplementary material for: Prevalence of Antibiotic-Resistant Seafood-Borne Pathogens in Retail Seafood Sold in Malaysia: A Systematic Review and Meta-Analysis
Source: Antibiotics (Basel). 2023 Apr 28;12(5):829. doi: 10.3390/antibiotics12050829 (PMC10215680; doi:10.3390/antibiotics12050829)
Supplement: Supplementary file 1 [file antibiotics-12-00829-s001.zip]

Archive with 2 entries (2 files):
- antibiotics-2300404-supplementary.pdf
- antibiotics-2300404-supplementary.xlsx
