# Supplementary material for: Prevalence of Antibiotic-Resistant Seafood-Borne Pathogens in Retail Seafood Sold in Malaysia: A Systematic Review and Meta-Analysis
Source: Antibiotics (Basel). 2023 Apr 28;12(5):829. doi: 10.3390/antibiotics12050829 (PMC10215680; doi:10.3390/antibiotics12050829)
Supplement: Supplementary file 1 [file antibiotics-12-00829-s001.zip › antibiotics-2300404-supplementary.xlsx]

## Sheet: Fish -antibiotics
		Aeromonas only = 57 (study 2)
		Antimicrobials	Article 2			Antimicrobials	Article 4	Article 7		Article 8	Article 9
		Ampicillin	57	57	100	Chloramphenicol	4		4	15	106
		Bacitracin	47	57	82.4561	Clindamycin	7	4	11	3
		Carbenicillin	55	57	96.4912	Penincillin G		4	4	55	145
		Ceftriaxone	9	57	15.7895	Rifampicin	7	4	11		36
		Cephalothin	22	57	38.5965	Spectinomycin	3		3
		Cefoperazone	8	57	14.0351	Tetracycline	4	4	8
		Chloramphenicol	3	57	5.26316					1	86
		Erythromycin	54	57	94.7368						28
		Gentamicin	29	57	50.8772	Salmonella = 11 (studies 4 and 7)
		Kanamycin	26	57	45.614	Antimicrobials				21
		Nalidixic acid	14	57	1	Chloramphenicol	4	11	36.3636
		Nofloxacin	6	57	2	Clindamycin	11	11	100	6	4
		Streptomycin	46	57	3	Penincillin G	4	11	36.3636	3
		Tetracycline	24	57	4	Rifampicin	11	11	100
		Chloramphenicol	4	11	5	Spectinomycin	3	11	27.2727	2
		Clindamycin	11	11	6	Tetracycline	8	11	72.7273
		Penincillin G	4	11						7	2
		Rifampicin	11	11							19
		Spectinomycin	3	11		Clindamycin	100				82
		Tetracycline	8	11		Rifampicin	100			1	1
		Amikacin	121	235		Spectinomycin	27				14
		Amoxicilin-clavulanic acid	3	235
		Ampicillin	200	235						62	29
		Ampicillin-sulbactam	36	235
		Cefotaxime	87	235
		Ceftazidime	28	235						36
		Cephalothin	21	235						6	13
		Chloramphenicol	10	235		Trimethoprim sulfamethoxazole					8
		Ciprofloxacin	3	235
		Doxycycline	2	235
		Gentamicin	9	235		vibrio para = 235 (studies 8 and 9)
		Imipenem	19	235		Antimicrobials	Article 8	Article 9
		Kanamycin	82	235	1	Amikacin	15	106	121	235	51.4894
		Levofloxacin	2	235	2	Amoxicilin-clavulanic acid	3		3	235	1.2766
		Nalidixic acid	14	235	3	Ampicillin	55	145	200	235	85.1064
		Penincillin G	91	235	4	Ampicillin-sulbactam		36	36	235	15.3191
		Streptomycin	36	235	5	Cefotaxime	1	86	87	235	37.0213
		Tetracycline	19	235	6	Ceftazidime		28	28	235	11.9149
		Trimethoprim sulfamethoxazole	8	235	7	Cephalothin	21		21	235	8.93617
					8	Chloramphenicol	6	4	10	235	4.25532
					9	Ciprofloxacin	3		3	235	1.2766
					10	Doxycycline	2		2	235	0.851064
					11	Gentamicin	7	2	9	235	3.82979
					12	Imipenem		19	19	235	8.08511
					13	Kanamycin		82	82	235	34.8936
					14	Levofloxacin	1	1	2	235	0.851064
					15	Nalidixic acid		14	14	235	5.95745
					16	Penincillin G	62	29	91	235	38.7234
					17	Streptomycin	36		36	235	15.3191
					18	Tetracycline	6	13	19	235	8.08511
					19	Trimethoprim sulfamethoxazole		8	8	235	3.40426

## Sheet: Mollusc - antibiotics
				Vibrio = 378
			1	Amikacin	208	378
			2	Amoxicilin-clavulanic acid	1	378
			3	Ampicillin	335	378
			4	Ampicillin-sulbactam	72	378
			5	Carbenicillin	11	378
			6	Cefepime	4	378
			7	Cefotaxime	168	378
			8	Cefoxitin	15	378
			9	Ceftazidime	112	378
			10	Cefuroxime	62	378
			11	Cephalothin	65	378
			12	Cefazolin	101	378
			13	Chloramphenicol	48	378
			14	Ciprofloxacin	16	378
			15	Erythromycin	22	378
			16	Gentamicin	17	378
			17	Imipenem	11	378
			18	Kanamycin	149	378
			19	Levofloxacin	15	378
			20	Nalidixic acid	11	378
			21	Ofloxacin	3	378
			22	Oxytetracycline	39	378
			23	Penincillin G	151	378
			24	Piperacillin	43	378
			25	Piperacillintazobactam	19	378
			26	Streptomycin	32	378
			27	Tetracycline	59	378
			28	Trimethoprim sulfamethoxazole	30	378
			29	Teicoplanin	11	378

## Sheet: Crustaceans - antibiotics
				14 antibiotics
				Antimicrobials	Article 6			Antimicrobials	Article 3
				Amikacin	95	185	51.3514	Chloramphenicol	4
				Ampicillin	151	185	81.6216	Streptomycin	10
				Ampicillin-sulbactam	3	185	1.62162	Sulfamethoxazole	10
				Cefotaxime	69	185	37.2973	Tetracycline	2
				Ceftazidime	28	185	15.1351
				Chloramphenicol	8	185	4.32432
				Gentamicin	21	185	11.3514
				Imipenem	4	185	2.16216
				Kanamycin	52	185	28.1081
				Levofloxacin	17	185	9.18919
				Nalidixic acid	35	185	18.9189
				Oxytetracycline	35	185	18.9189
				Tetracycline	31	185	16.7568
				Trimethoprim sulfamethoxazole	7	185	3.78378
				Red prawn			Banana prawn
				97			88
				37	97	38.1443	68	88	77.2727
				77	97	79.3814	74	88	84.0909
				0	97	0	3	88	3.40909
				25	97	25.7732	44	88	50
				1	97	1.03093	27	88	30.6818
				5	97	5.15464	3	88	3.40909
				1	97	1.03093	20	88	22.7273
				1	97	1.03093	3	88	3.40909
				8	97	8.24742	44	88	50
				0	97	0	17	88	19.3182
				0	97	0	35	88	39.7727
				10	97	10.3093	25	88	28.4091
				0	97	0	7	88	7.95455
				6	97	6.18557	25	88	28.4091

## Sheet: Cephalopod - antibiotics
							Antibiotic	Positive	Total isolates
							Amikacin (30ug)	13	28
							Ampicillin (10ug)	22	28
							Cefazolin (30ug)	22	28
							Cefotaxime (30ug)	1	28
							Cefoxitin (30ug)	2	28
							Ceftazidime (30ug)	1	28
							Cefuroxime sodium (parental) (30ug)	15	28
							Cephalothin (30ug)	16	28
							Ciprofloxacin (5ug)	3	28
							Gentamicin (10ug)	2	28
							Penicillin G (10 unit)	26	28
							Piperacillin (100ug)	12	28
							Piperacillintazobactam (100/10ug)	5	28
